# Supplementary material for: Phenotypic effects from the expression of a deregulated AtGAD1 transgene and GABA pathway suppression mutants in maize
Source: PLoS One. 2021 Dec 6;16(12):e0259365. doi: 10.1371/journal.pone.0259365 (PMC8648116; doi:10.1371/journal.pone.0259365)
Supplement: S1 Table — Abbreviations used in this table are defined in the legend of Table 1. (XLSX) [file pone.0259365.s002.xlsx]

## Sheet: Sheet1
Construct Name	SCOAL-alpha subunit		GHBDH1		SSDH1		GABAT2		GAT		GABAP2		ZmGAD5		ZmGAD4		Wild Type
	Average	Standard Error	Average	Standard Error	Average	Standard Error	Average	Standard Error	Average	Standard Error	Average	Standard Error	Average	Standard Error	Average	Standard Error	Average	Standard Error
Asn (ppm)	8544.8	2636.93	637.13	77.2611	3212.41	837.215	412.097	48.9748	375.135	42.2667	648.721	102.631	550.78	80.1172	458.936	90.3027	207.112	24.329
Ala (ppm)	4433.16	513.854	3674.16	144.847	2595.54	188.058	3476.1	154.734	3488.33	204.516	3607.23	155.898	3398.72	177.989	3465.71	259.701	2760.63	211.753
Arg (ppm)	204.202	38.0344	146.328	7.60729	266.355	14.5657	136.81	8.93254	114.754	7.51567	137.342	9.82175	138.597	9.13922	122.764	8.49072	210.538	21.2122
Asp (ppm)	1095.27	136.077	922.394	49.0938	1670.38	90.9644	1043.99	64.1901	1115.1	47.8726	952.897	46.3854	1009.19	54.4283	931.696	74.14	1029.08	35.0229
Gln (ppm)	4450.2	1264.46	350.874	13.3141	869.778	84.6399	418.019	31.7029	379.386	27.9148	401.49	18.3741	490.739	132.959	352.941	26.6004	363.063	66.3725
Glu (ppm)	5048.68	595.251	2981.51	109.324	3188.47	217.872	2870.01	112.647	2893.14	101.607	3377.2	162.024	2979.87	102.181	2882.82	233.472	3629.79	127.103
Gly (ppm)	736.558	161.96	154.092	14.1033	592.491	73.1528	133.164	8.32862	113.154	9.82564	145.669	9.11955	161.528	21.2946	127.321	14.2582	115.319	1.77494
His (ppm)	377.572	80.6793	106.628	2.82916	89.7656	23.6776	102.176	3.59047	99.1438	1.61693	120.329	8.92168	126.183	13.4793	106.843	7.95461	85.9728	2.7267
Ile (ppm)	199.812	36.3531	94.2061	5.40126	179.953	12.2379	88.1796	4.58592	79.3554	3.3615	103.885	4.11156	95.4259	10.371	87.7614	8.02634	71.7615	5.82738
Leu (ppm)	132.088	26.6896	45.011	2.70344	80.8586	7.88772	43.2224	2.25553	36.7021	1.56931	54.198	3.81284	55.0015	8.7096	44.2442	4.22234	33.0784	2.93396
Lys (ppm)	168.9	43.6643	45.8377	2.23302	74.4413	12.0175	46.7877	1.74562	46.2329	1.835	54.3066	3.50965	55.311	9.00749	47.9399	3.48549	45.203	4.61691
Met (ppm)	60.019	24.8729	6.13086	3.73188	10.4798	8.4236	4.51743	3.55507	7.57685	6.0249	8.52232	7.00767	15.9489	7.16715	5.99062	5.99062	13.554	6.77725
Phe (ppm)	103.905	30.4171	34.3128	2.87183	150.574	27.0407	27.9927	2.7063	28.4339	1.9008	40.9143	4.77358	40.2712	6.73353	32.8351	3.96306	25.0665	2.25766
Ser (ppm)	4485.4	1079.54	779.091	36.014	874.605	109.475	715.421	37.4434	679.919	36.0127	804.942	33.1043	883.754	110.704	789.3	91.4915	466.54	24.5325
Thr (ppm)	897.103	151.549	471.369	10.8999	712.601	78.5315	454.639	14.5303	419.642	9.57574	535.857	26.5832	475.344	17.0769	445.686	34.2755	306.491	9.79979
Trp (ppm)	117.127	31.2473	40.0852	2.47322	70.1623	7.97209	44.3773	4.24586	33.0602	2.16704	52.1241	8.47817	54.0167	12.119	41.5941	3.14756	17.8074	2.17789
Tyr (ppm)	229.812	34.1563	150.271	5.74995	210.401	15.1252	151.535	5.40978	136.327	4.98572	164.748	5.95583	169.23	23.7754	137.578	9.34559	147.012	13.365
Val (ppm)	324.966	53.682	175.233	14.8045	282.667	34.4472	176.417	13.5124	152.637	16.2541	196.343	13.7281	176.703	16.5742	162.647	14.1081	119.129	33.1674
GABA (ppm)	128.002	36.6769	69.2487	5.2485	629.283	136.496	95.1123	5.89156	64.2775	9.1166	64.6769	5.66213	9.19101	4.42866	6.54879	3.49912	30.1902	1.40367
SSA (ppm)	22.2836	3.2166	33.1139	10.3198	46.8304	15.7932	23.1527	3.32566	18.7966	2.75755	22.3337	3.95697	19.3575	1.8186	16.1705	1.52832	21.6875	5.83182
